# Supplementary material for: Weak Value Amplification Based Optical Sensor for High Throughput Real-Time Immunoassay of SARS-CoV-2 Spike Protein
Source: Biosensors (Basel). 2024 Jul 8;14(7):332. doi: 10.3390/bios14070332 (PMC11274545; doi:10.3390/bios14070332)
Supplement: Supplementary file 1 [file biosensors-14-00332-s001.zip]

Archive with 1 entries (1 files):
- biosensors-3002643-supplementary.pdf
